# Supplementary material for: PRC2-Mediated H3K27me3 Contributes to Transcriptional Regulation of FIT-Dependent Iron Deficiency Response
Source: Front Plant Sci. 2019 May 16;10:627. doi: 10.3389/fpls.2019.00627 (PMC6532572; doi:10.3389/fpls.2019.00627)
Supplement: Supplementary file 1 [file Table_2.xlsx]

## Sheet: FIT-Regulated Genes
Locus	Gene Name/Annotation	WT Fold Change	clf Fold Change
AT1G01580	FRO2	13.6765	40.8437
AT1G05530	U75B2	2.27452	4.17664
AT1G05700		2.9343	3.55947
AT1G09560	GLP5	6.7184	9.64446
AT1G09790	COBL6	34.4579	128.28
AT1G11080	SCPL31	1.15373	2.13081
AT1G14185	GMC oxidoreductase	3.20807	3.84291
AT1G14190		0.918901	0.929484
AT1G18910		3.43873	4.46324
AT1G31330		0.180257	0.22244
AT1G32380	PRS2	2.62136	3.31426
AT1G34760	GRF11	11.6232	21.4778
AT1G49820		2.23406	3.15348
AT1G51860		1.3515	1.85664
AT1G53635		10.6919	16.9574
AT1G56160	MYB72	133.436	292.184
AT1G58290		0.0880569	0.190476
AT1G60610		2.61009	2.08056
AT1G68650		0.0976378	0.153036
AT1G73120		5.86045	13.7938
AT1G77280		2.62248	3.27991
AT1G80830	NRAMP1	0.795865	1.18946
AT2G01880	PAP7	4.19779	3.35097
AT2G02310		3.40471	3.88159
AT2G05830		3.07342	6.08389
AT2G19410		14.0849	8.44701
AT2G20030	Putative RING Zn finger	3.89793	4.62833
AT2G28160	FIT	3.92803	4.99593
AT2G36885		0.0500437	0.093988
AT2G37040		3.78225	4.00196
AT2G37130		0.11523	0.175997
AT2G40000		0.628038	0.616739
AT2G40300		0.0501631	0.0737487
AT2G46740		2.38886	2.1696
AT3G06890		7.70607	8.19519
AT3G07720	gal oxidase/kelch repeat	11.9557	22.2577
AT3G09220		0.289189	0.535161
AT3G11750		8.47377	10.8684
AT3G12820	MYB10	28.4508	37.584
AT3G12900	F6'H2	49.9448	170.26
AT3G13610	F6'H1	8.70507	9.66425
AT3G18560		2.61296	3.03919
AT3G21240		5.03413	5.63893
AT3G46900	COPT2	14.8633	14.5953
AT3G47040		3.56567	3.97246
AT3G48450		10.1333	11.7649
AT3G50740	U72E1	2.8129	5.217
AT3G51200		46.4842	81.3663
AT3G53280		105.998	86.5054
AT3G53480	AB37G/PDR9	3.54026	5.56555
AT3G54580		2.18865	2.43915
AT3G58060		53.6194	53.892
AT3G58810	MTPA2/MTP3	6.32814	9.58889
AT3G60330	AHA7	10.8358	9.73997
AT3G61410		4.02309	5.225
AT3G61930		21.7553	36.3173
AT4G02330		38.9366	43.6633
AT4G04770		0.111888	0.193765
AT4G08390		0.20972	0.23777
AT4G09110	putative RING-H2 Zn finger protein	4.81524	5.45829
AT4G10510		2.82293	3.70347
AT4G12910		3.52369	4.81664
AT4G14680		1.63841	1.91567
AT4G17680	SBP	25.4496	32.9535
AT4G19370		10.7421	19.6269
AT4G19680	IRT2	64.6664	31.3991
AT4G19690	IRT1	11.2479	22.4532
AT4G21680	Oligopeptide transporter family	4.13676	14.7399
AT4G25100		0.39838	0.747639
AT4G29220		2.8025	3.34666
AT4G30120	HMA3	5.75595	11.7502
AT4G31940		29.53	47.3946
AT4G33020	ZIP9	9.6744	9.923
AT4G38950		3.14389	3.41147
AT5G01060		5.16453	6.10932
AT5G01600		0.0420127	0.090804
AT5G02780		27.3099	43.3137
AT5G03570	FPN2	5.53604	10.4535
AT5G04950	NAS1	3.86415	7.13363
AT5G06490	C3H4 RING Zn finger like	9.21893	7.49145
AT5G35580		2.49502	2.29612
AT5G36890	BGL42	8.1933	12.6887
AT5G38820	putative AA transporter	24.3106	45.1523
AT5G40590	TF	11.6772	5.67842
AT5G45105	ZIP8	35.1973	142.62
AT5G47910		5.65022	6.28032
AT5G54790		4.84621	4.60806
AT5G59400		0.121013	0.241464
AT5G59520	ZIP2	1.0568	1.15584
AT5G64100		0.317736	0.396712

## Sheet: PYE-Regulated Genes
Supplementary Table S2. FITdependent and PYE-dependent genes used in analysis of genes differentially-expressed between wild type and clf under iron deficient conditions
Locus	Gene Name/Annotation	WT Fold Change	clf Fold Change
AT1G02640		0.524617	0.759212
AT1G03080		1.54012	1.50407
AT1G06040		0.995725	1.12296
AT1G11840		0.947295	0.909454
AT1G14120		1.18791	1.09344
AT1G21440		1.25011	1.24438
AT1G22770		0.669275	0.802288
AT1G23020	FRO3	17.5115	16.4323
AT1G24420		0.404709	0.389422
AT1G33055		1.66934	2.65094
AT1G44800		0.986637	0.821514
AT1G47400		554.943	90.7016
AT1G56430	NAS4	75.0589	43.3113
AT1G69050		0.769979	0.905044
AT1G69830		0.879876	1.03758
AT1G70890		0.473373	0.520574
AT1G74770		7.90074	8.82939
AT1G74780		1.31361	1.34844
AT1G76650		0.182116	0.211207
AT1G77120		23.3935	25.986
AT1G78000		0.933026	0.834716
AT1G78120		1.05607	0.833224
AT1G78370		1.01568	0.618539
AT1G79470		0.768881	0.725336
AT2G01140		0.866564	0.987799
AT2G01890		0.85762	1.1194
AT2G01970		1.17495	1.1112
AT2G02120		0.512761	0.550247
AT2G03090		0.913038	0.785526
AT2G05540		0.315887	0.361303
AT2G14210		6.54339	7.18853
AT2G15970		0.473587	0.648126
AT2G21640		67.9151	35.9465
AT2G22330		0.534702	0.65509
AT2G29440		0.552108	1.32117
AT2G29630		0.458419	0.482897
AT2G31790		1.71154	0.853194
AT2G33710		1.07313	0.827635
AT2G43100		2.14274	1.33267
AT2G43535		0.834531	0.950575
AT3G01490		9.70843	13.0024
AT3G02550		5.18172	8.55626
AT3G08040	FRD3	2.34351	2.82954
AT3G10040		7.61092	10.6035
AT3G16450		0.752271	0.828333
AT3G16800		1.01464	1.00999
AT3G18290	BTS	5.90353	5.75455
AT3G19710		1.5271	1.30963
AT3G20100		0.668012	0.74189
AT3G20370		0.806032	0.695165
AT3G22840		1.0627	1.49401
AT3G25190		0.041568	0.141636
AT3G28050		0.432096	0.654591
AT3G28210		8.88888	3.84408
AT3G43190		9.42559	14.6587
AT3G44990		1.28034	1.38383
AT3G47420		2.67717	2.10221
AT3G47470		0.257128	0.391765
AT3G47630		0.926036	1.15786
AT3G47640	PYE	4.87661	4.57623
AT3G47650		0.458318	0.496142
AT3G49580		1.18118	0.792048
AT3G53230		4.09431	4.43534
AT3G55430		1.11501	1.02134
AT3G56980	ORG3/bHLH39	61.31	21.6967
AT4G16370	OPT3	40.0838	17.8996
AT4G23010		1.21985	1.10449
AT5G03140		1.96062	1.94283
AT5G03210		0.139618	0.344354
AT5G04150	bHLH101	48.1692	19.7426
AT5G13740	ZIF1	6.85205	6.76056
AT5G24660		3.76376	2.01447
AT5G25840		77.6228	64.765
AT5G38030		1.11654	1.21871
AT5G40390		0.909352	0.989313
AT5G45310		0.255065	0.635676
AT5G45410		0.380406	0.577114
AT5G51010		0.44609	0.631587
AT5G51440		18.9968	5.95221
AT5G52640		5.94531	3.82661
AT5G53450		11.7581	9.41108
AT5G63450		0.303966	0.573953
AT5G63850		2.31824	1.25667
AT5G67330	NRAMP4	4.59	4.74596
AT5G67370		31.7825	22.3861
